# Supplementary material for: Activation of LXR Nuclear Receptors Impairs the Anti-Inflammatory Gene and Functional Profile of M-CSF-Dependent Human Monocyte-Derived Macrophages
Source: Front Immunol. 2022 Feb 24;13:835478. doi: 10.3389/fimmu.2022.835478 (PMC8907538; doi:10.3389/fimmu.2022.835478)
Supplement: Supplementary file 1 [file Table_1.xlsx]

## Sheet: Supplementary Table I
		Supplementary Table I Oligonucleotides used for RT-PCR in the present study
		Gene name	Primer	Sequence 5'→ 3'
	M-MØ specific genes	MAFB	Forward	GCAGGTATAAACGCGTCC
			Reverse	TGAATGAGCTGCGTCTTCTC
		FOLR2	Forward	GAGAGAGGCCAACTCAGACAC
			Reverse	CCAGACCATGTCTTTCTGTCC
		IGF1	Forward	TGTGGAGACAGGGGCTTTTA
			Reverse	ATCCACGATGCCTGTCTGA
		HTR2B	Forward	TGCTGGAGGCTCAGAATAAGT
			Reverse	TTGCATGCCAGAGAGTTCC
		CD163L1	Forward	AGAACCCCTCCTTCTGGTTG
			Reverse	AGCACTTATTTTATCCAGTATCTTTGG
		CCL2	Forward	AGTCTCTGCCGCCCTTCT
			Reverse	GTGACTGGGGCATTGATTG
		STAB1	Forward	TGTGGCTATTGACGAGTGTGA
			Reverse	AAAGCCCAGCTTGCAGGT
		IL-10	Forward	TCACTCATGGCTTTGTAGATGC
			Reverse	GTGGAGCAGGTGAAGAATGC
		CD163	Forward	GAAGATGCTGGCGTGACAT
			Reverse	GCTGCCTCCACCTCTAAGTC
		LGMN	Forward	GAACACCAATGATCTGGAGGA
			Reverse	GGAGACGATCTTACGCACTGA
		MARCKS	Forward	GGTGCCCAGTTCTCCAAG
			Reverse	TTTACCTTCACGTGGCCATT
	GM-MØ specific genes	INHBA	Forward	CTCGGAGATCATCACGTTTG
			Reverse	CCTTGGAAATCTCGAAGTGC
		CCR2B	Forward	TGAGACAAGCCACAAGCTGA
			Reverse	TTCTGATAAACCGAGAACGAGAT
		MMP12	Forward	TGTCACTACCGTGGGAAATAAG
			Reverse	AACACTGGTCTTTGGTCTCTCAG
		EGLN3	Forward	ATCGACAGGCTGGTCCTCTA
			Reverse	GATAGCAAGCCACCATTGC
		CLEC5A	Forward	ACGGCTTCATTACCACAAGG
			Reverse	CTTGCTTGATAAAATTCCCAGTC
		PPARγ1	Forward	GACAGGAAAGACAACAGACAAATC
			Reverse	GGGGTGATGTGTTTGAACTTG
		TNF	Forward	CAGCCTCTTCTCCTTCCT
			Reverse	GCCAGAGGGCTGATTAGA
		CD1B	Forward	TGCTATGCCTTGCATTATGG
			Reverse	TGGGCTTCTTGGTACTTATTGC
		CCL17	Forward	CGTGGTACCAGACATCTGAGG
			Reverse	CCTGCCCTGCACAGTTACA
		CA12	Forward	GCTCTGAGCACACCGTCA
			Reverse	GGATAAAGGTCTGAGTTATAATGGACA
	LXRα, LXRβ and their targets	NR1H3	Forward	CATCCTCTTCTCCCAGCAAG
			Reverse	CATTACCAAGGCACTGTCCA
		NR1H2	Forward	CCGAGCCTGTAGACCTATCG
			Reverse	TCACCCCTTCTGGAAGACTC
		ABCA1	Forward	TGCTGCATAGTCTTGGGACTC
			Reverse	ACCTCCTGTCGCATGTCACT
		ABCG1	Forward	TCAGGGACCTTTCCTATTCG
			Reverse	TTCCTTTCAGGAGGGTCTTGT
		MERTK	Forward	ATTGGAGACAGGACCAAAGC
			Reverse	GGGCAATATCCACCATGAAC
		PLTP	Forward	CCACCTACTTTGGGAGCATT
			Reverse	CAGCTTCAATGGGGAGTCA
		LPL	Forward	AGAACATCCCATTCACTCTGC
			Reverse	CCATTTGAGCTTCAACATGAGTA
		ABCG4	Forward	ATGAGGGAGCACCTCAACTACT
			Reverse	GACCACCCGGACACACCAC
		APOE	Forward	CAGGCAGGAAGATGAAGGTT
			Reverse	CTGTCTCCACCGCTTGCT
		ARL4C	Forward	CACCAATGTATCAATGGGTGATT
			Reverse	CCTATGGGAAACCCATTCACT
		FASN	Forward	CAGGCACACACGATGGAC
			Reverse	CGGAGTGAATCTGGGTTGAT
		ARG2	Forward	AGCAGAGCTGTGTCAGATGG
			Reverse	GGCATGGCCACTAATGGTA
		SREBF1	Forward	GGCACTGAGGCAAAGCTG
			Reverse	GACAGCAGTGCGCAGACTTA
		SCD	Forward	CCTAGAAGCTGAGAAACTGGTGA
			Reverse	ACATCATCAGCAAGCAGGT
	MTX responsive genes	CCL20	Forward	GCTGCTTTGATGTCAGTGCT
			Reverse	GCAGTCAAAGTTGCTTGCTG
		GDF15	Forward	CCGGATACTCACGCCAGA
			Reverse	AGAGATACGCAGGTGCAGGT
		LIF	Forward	TGCCAATGCCCTCTTTATTC
			Reverse	GTCCAGGTTGTTGGGGAAC
		MET	Forward	AAATGTGCATGAAGCAGGAA
			Reverse	TCTCTGAATTAGAGCGATGTTGA
	Reference genes	TBP	Forward	AGCCACATCGCTCAGACAC
			Reverse	GCCAATACGACCAAATCC
		HPRT1	Forward	CGGCTGTTTAACTTCGCTTC
			Reverse	CACACGCCAAGAAACAGTGA
		GAPDH	Forward	TGACCTTGATTTATTTTGCATACC
			Reverse	CGAGCAAGACGTTCAGTCCT
		RPLP0	Forward	TCTACAACCCTGAAGTGCTTGAT
			Reverse	CAATCTGCAGACAGACACTGG
